# Supplementary material for: Electrical impedance tomography in pulmonary arterial hypertension
Source: PLoS One. 2021 Mar 17;16(3):e0248214. doi: 10.1371/journal.pone.0248214 (PMC7968654; doi:10.1371/journal.pone.0248214)
Supplement: S1 Data — (CSV) [file pone.0248214.s001.csv]

Patient #	Sex	Diagnosis	Age	Weight	Height	BMI	BSA	Functional class	Specific tratment	BNP	Death	Time_to_death_yr	DZ	DZQ	HR	SV	CO	PVR	PWP	PVC	sPAP	dPAP	mPAP
1	1	IPAH	33	54	1.7	18.7	1.63	2	0	169	1	1,4	3.26	176.04	82	53.65	4.4	14.5	11	0.84	116	52	75
2	0	CTD_PAH	31	59	1.62	22.5	1.62	2	3	29	1	3,9	2.86	168.74	80	48.75	3.9	9.5	7	1.22	68	28	44
3	1	IPAH	25	62	1.72	21	1.73	3	3	249	1	4,3	1.35	83.7	89	30.3	2.7	26.00	10	0.64	117	70	88
4	0	Congenital cardiac shunts_PAH	46	57	1.6	22.3	1.59	2	1	780	0	6,6	2.5	142.5	95	37.9	3.6	7.5	12	1.08	70	35	47
5	1	CTD_PAH	48	108	1.78	34.1	2.25	4	1		1	1,4	1.31	141.48	106	57.5	6.1	6.1	15	0.88	100	35	57
6	1	Portopulmonary_PAH	21	79	1.81	24.1	1.99	1	1	64	0	6,1	2.81	221.99	66	87.9	5.8	8.8	13	1.83	100	42	64
7	0	Sickle cell disease	34	76	1.57	30.8	1.77	1	0	25	0	6,7	8.05	611.18	77	122.0	9.4	0.95	15	4.48	38	13	21
8	0	IPAH	32	60	1.52	26	1.56	2	3	120	1	2,8	1.42	85.2	72	54.16	3.9	13.6	8	0.83	105	40	65
9	0	IPAH	38	90	1.48	41.1	1.82	3	0	275	0	6,3	1.5	135.0	78	57.7	4.5	9.3	9	1.41	77	36	51
10	0	HIV_PAH	42	55	1.52	23.8	1.5	2	3	282	0	6,6	1.5	82.5	88	46.6	4.1	19.00	2	0.75	118	56	80
11	0	PAH investigation	35	86	1.63	32.4	1.92	1	0	13	0	6,6	4.67	401.62	76	130.2	9.9	0.5	7	6.2	26	5	12
12	0	CTD	20	45	1.58	18	1.42	2	0	11	0	5,6	6.94	312.3	84	70.2	5.9	2.9	3	7.8	20	11	15
13	1	Alcoholic cirrhosis	60	66	1.59	26.1	1.68	1	0	41	0	6,5	2.89	190.74	97	62.9	6.1	1.5	9	3.15	29	9	18
14	1	Alcoholic cirrhosis	50	58	1.58	23.2	1.58	1	0	23	0	5,6	3.03	175.74	87	43.7	6.3	2.4	8	1.75	40	15	23
15	1	Schistosomiasis_PAH	39	51	1.6	19.9	1.51	2	0	60	0	6,8	4.5	229.5	74	58.1	4.3	7.9	8	1.49	64	25	42
16	1	IPAH	52	78	1.6	30.5	1.81	2	3	77	0	7,6	2.25	175.5	85	42.35	3.6	13.00	13	0.7	110	50	70
17	0	CTD_PAH	29	69	1.5	30.7	1.64	2	0		0	5,6	4.4	303.6	66	97.0	6.4	6.1	11	3.2	80	32	50
18	1	IPAH	41	48	1.5	21.3	1.38	1	0	262	0	5,3	3.11	149.28	92	82.14	6.9	16.67	7	1.58	122	40	71
19	0	Congenital cardiac shunts_PAH	68	48	1.5	21.3	1.38	3	0	1266	1	3,5	2.27	108.96	80	60.0	4.8	9.6	13	0.82	108	35	59
20	0	Portopulmonary_PAH	58	58	1.56	23.9	1.57	2	0	150	0	7	6.4	371.2	62	83.8	5.2	1.9	14	4.2	37	17	28
21	0	CTD	37	72	1.6	28.1	1.75	2	0	22	0	7,1	1.86	133.92	102	48.0	4.9	1.8	10	3.2	28	13	19
22	0	CTD_PAH	22	91	1.73	30.4	2.05	2	0	18	0	6,7	3.44	313.04	96	55.2	5.3	6.00	10	1.38	64	24	42
23	0	CTD_PAH	31	77	1.54	32.5	1.75	2	0	63	1	0,1	2.85	219.45	76	54.0	4.1	14.4	12	0.86	105	42	63
24	0	HCV cirrhosis	60	49	1.44	23.6	1.38	1	0	323	0	6,6	3.52	172.48	57	57.9	3.3	5.8	11	2.9	35	15	21
25	0	CTD	25	47	1.51	20.6	1.4	2	0	67	0	6,7	4.77	224.19	76	69.7	5.3	2.6	10	7.00	28	18	24
26	0	HIV_PAH	59	40	1.51	17.5	1.31	2	0	9	1	0,2	3.3	132.0	84	36.9	3.1	12.9	7	0.92	76	26	47
27	0	CTD_PAH	39	102	1.57	41.4	2.54	2	1	702	1	2,5	1.02	104.04	88	28.4	2.5	16.8	14	0.5	96	40	64
28	0	IPAH	33	78	1.75	25.5	1.94	1	2	14	0	6,6	2.92	227.76	87	68.9	3.6	3.3	13	4.28	46	23	25
29	0	Schistosomiasis_PAH	53	62	1.62	23.6	1.66	3	0	95	0	6,3	6.3	390.6	58	62.0	6.0	4.3	6	2.99	35	20	32
30	0	IPAH	45	60	1.69	20.8	1.69	1	1		1	1,5	2.69	161.4	69	52.2	3.6	8.45	10	1.16	80	35	50
31	0	IPAH	33	48	1.5	21.3	1.41	2	0		1	9,1	2.63	126.24	88	48.9	4.3	10.2	6	1.48	72	39	50
32	1	CTD_PAH	49	86	1.72	29.1	1.99	3	0	407	1	0	0.59	50.74	128	36.7	4.7	11.3	3	0.76	88	40	56
33	0	Schistosomiasis_PAH	73	49	1.47	22.7	1.4	3	0		1	0,2	1.61	78.89	98	20.7	2.03	27.3	15	0.32	115	50	71
34	0	IPAH	20	51	1.52	22	1.35	4	0	76	1	6,7	2.2	112.2	66	37.9	2.5	23.6	10	0.8	98	51	69
35	0	IPAH	56	61	1.59	24.1	1.62	2	1	19	0	7	4.73	288.53	68	53.0	3.6	10.5	12	0.87	80	20	50
36	1	IPAH	43	82	1.68	29	1.93	2	0	20	0	7,1	3.88	318.16	72	62.5	4.5	9.3	12	0.98	98	34	60
37	0	IPAH	40	70	1.75	22.9	1.85	2	2	541	1	5,9	1.14	79.8	74	51.35	3.8	12.6	12	0.86	100	40	60
38	1	SChistosomiasis_PAH	68	56	1.65	20.6	1.61	1	1		0	4,9	2.61	146.16	70	45.7	3.2	9.3	11	1.14	85	25	45
39	0	IPAH	28	62	1.62	23.6	1.66	2	1	309	0	6,6	4.6	285.2	66	96.9	6.4	9.8	12	1.3	125	50	31
40	0	IPAH	36	56	1.67	20.1	1.62	2	3	138	1	1,2	2.76	154.56	58	58.62	3.4	18.2	12	1.5	115	52	74
41	0	CTD_PAH	59	55	1.53	23.5	1.51	2	2	69	1	3,4	4.55	250.25	85	41.1	3.5	4.9	11	1.37	48	18	28
42	0	Portopulmonary_PAH	36	71	1.53	30.3	1.69	3	1	831	1	0,1	0.79	56.09	97	23.7	2.3	22.6	12	0.46	102	50	67
43	0	CTD_PAH	71	75	1.56	30.8	1.75	3	0	71	0	6,8	2.1	157.5	64	48.4	3.1	2.9	11	1.15	46	14	25
									34
									34
									28
									48
									49
									23
									40
									44
									42
									54
									42
									71
									61
									24
									31
									40
									35
									55
									46
									37
									22
									59
									45
									44
									69
									30
									61
									73
									443.214.285.714.286
									143.734.672.520.781
